# Supplementary material for: Augmented frontal cortex diacylglycerol levels in Parkinson’s disease and Lewy Body Disease
Source: PLoS One. 2018 Mar 7;13(3):e0191815. doi: 10.1371/journal.pone.0191815 (PMC5841652; doi:10.1371/journal.pone.0191815)
Supplement: S1 Table — (XLSX) [file pone.0191815.s001.xlsx]

## Sheet: Sheet1
DAG 34:1					DAG 36:1					DAG 36:2					DAG 36:4					DAG 36:6					LPA 16:0					DAG 34:1					DAG 36:1					DAG 36:4					PlsC 32:0
Con	LBD-I-AD	LBD-AD	PD		Con	LBD-I-AD	LBD-AD	PD		Con	LBD-I-AD	LBD-AD	PD		Con	LBD-I-AD	LBD-AD	PD		Con	LBD-I-AD	LBD-AD	PD		Con	LBD-I-AD	LBD-AD	PD		Con	PD-1	PD-2	PD-3		Con	PD-1	PD-2	PD-3		Con	PD-1	PD-2	PD-3		Con	LBD-I-AD	LBD-AD	PD
0.250823	0.620262	0.817535	0.447693		0.123349	0.27746	0.333635	0.192785		0.0936717	0.133405	0.166802	0.101826		0.122218	0.0742933	0.106702	0.0534013		0.0917557	0.08819	0.135656	0.0820593		0.45454	0.0767213	0.0616816	0.0551813		0.250823	1.07599	1.24741	0.982395		0.123349	0.344737	0.414285	0.37306		0.122218	0.0984285	0.116799	0.104907		0.162905	0.191339	0.195588	0.206258
0.113479	0.944436	0.62935	0.769793		0.0482231	0.395672	0.250705	0.285396		0.0329898	0.212005	0.129957	0.154277		0.0376538	0.126332	0.0686289	0.0814201		0.0260712	0.186186	0.0977844	0.094321		0.48779	0.150274	0.0867565	0.0798107		0.113479	0.447693	0.80536	1.02352		0.0482231	0.192785	0.275922	0.351156		0.0376538	0.0534013	0.074846	0.106777		0.168683	0.430244	0.183467	0.226355
0.099231	0.855463	0.620862	0.982395		0.0450339	0.35046	0.249844	0.37306		0.0345142	0.163325	0.137934	0.191262		0.0448268	0.100964	0.0823274	0.104907		0.0272801	0.103176	0.120504	0.124109		0.415159	0.068506	0.0601275	0.0699422		0.099231	0.844728	0.875258	1.01053		0.0450339	0.275877	0.318162	0.355913		0.0448268	0.082723	0.0968949	0.113911		0.167428	0.269037	0.212607	0.209273
0.0702464	0.870301	0.696491	0.875258		0.0308552	0.31318	0.259388	0.318162		0.0236998	0.162172	0.134445	0.16506		0.0255748	0.0941985	0.0800607	0.0968949		0.0142719	0.106034	0.107629	0.106096		0.361832	0.0562533	0.0977968	0.0631459		0.0702464	0.984438	1.42562	2.04865		0.0308552	0.356741	0.455173	0.656255		0.0255748	0.107805	0.121353	0.204366		0.186864	0.226717	0.176063	0.236647
0.092297	0.535251	0.679212	0.984438		0.0613129	0.211306	0.241351	0.356741		0.0339883	0.100087	0.126968	0.182928		0.0458527	0.0631856	0.0818732	0.107805		0.0106993	0.0702192	0.0891922	0.119776		0.149213	0.050146	0.0827644	0.129907		0.092297		0.769793	1.17505		0.0613129		0.285396	0.387217		0.0458527		0.0814201	0.104951		0.183628	0.216927	0.171436	0.261525
0.107634	0.937132	0.614648	1.02352		0.0475942	0.362852	0.23402	0.351156		0.0352044	0.16447	0.116276	0.177098		0.0352855	0.0926801	0.0824956	0.106777		0.0255637	0.100218	0.0834595	0.123079		0.43648	0.113851	0.0926095	0.0113245		0.107634			0.740935		0.0475942			0.248223		0.0352855			0.0712447		0.175975	0.228607	0.300849	0.180411
0.124801	1.03984	0.701346	1.01053		0.0534115	0.348967	0.286307	0.355913		0.0333415	0.171999	0.135109	0.175262		0.0327787	0.103775	0.0831808	0.113911		0.0241592	0.109782	0.0872377	0.117956		0.475535	0.0971176	0.102766	0.0537612		0.124801					0.0534115					0.0327787					0.190332	0.22731	0.23596	0.213452
0.110001	0.946745	0.555513	2.04865		0.0490295	0.330584	0.229414	0.656255		0.0278871	0.163345	0.110909	0.348897		0.0459585	0.087962	0.0658809	0.204366		0.02158	0.0899261	0.0775495	0.229076		0.682393	0.0577529	0.0802378	0.122571		0.110001					0.0490295					0.0459585					0.155553	0.231407	0.17894	0.184546
0.0984516	0.786373	1.11793	1.42562		0.0385618	0.279739	0.412758	0.455173		0.0329356	0.132657	0.202048	0.237243		0.0377318	0.06766	0.116873	0.121353		0.0199173	0.071979	0.145198	0.12922		0.812532	0.0867808	0.100263	0.113336		0.0984516					0.0385618					0.0377318					0.148297	0.216923	0.205491	0.182331
0.126885	1.30559	1.83029	1.24741		0.0539505	0.417303	0.681655	0.414285		0.0359695	0.205167	0.349761	0.202362		0.0334274	0.111534	0.19435	0.116799		0.0205383	0.116593	0.229018	0.120075		0.529052	0.060274	0.184344	0.143912		0.126885					0.0539505					0.0334274					0.16227	0.20852	0.558731	0.186175
0.151987	0.950599	0.899541	1.17505		0.0741646	0.301597	0.33368	0.387217		0.0418974	0.160621	0.165888	0.191309		0.0323876	0.0880553	0.0984357	0.104951		0.0217699	0.0953319	0.103334	0.127165		0.177287	0.114677	0.140268	0.110077		0.151987					0.0741646					0.0323876					0.196144	0.204233	0.256215	0.211109
0.173465	1.20183	0.869429	0.844728		0.0965212	0.394826	0.32782	0.275877		0.0517694	0.19952	0.165799	0.141416		0.0465351	0.112011	0.100644	0.082723		0.0336202	0.118812	0.103708	0.0823586		0.438391	0.0475885	0.0412941	0.0948244		0.173465					0.0965212					0.0465351					0.242295	0.214452	0.239974	0.210497
0.209302	1.14738	0.988472	0.80536		0.121998	0.374015	0.385586	0.275922		0.0628086	0.191515	0.196296	0.137064		0.0525544	0.105959	0.102909	0.074846		0.0364577	0.111044	0.12228	0.0841939		0.387926	0.0786638	0.140589	0.0653149		0.209302					0.121998					0.0525544					0.207662	0.241782	0.256588	0.143857
0.119726	1.17404	1.78292	0.740935		0.0741055	0.372764	0.597008	0.248223		0.0357289	0.189077	0.317885	0.116438		0.0230276	0.114897	0.182241	0.0712447		0.0206227	0.115453	0.223804	0.0775101		0.388976	0.0792886	0.096686	0.0867726		0.119726					0.0741055					0.0230276					0.181453	0.177743	0.224774	0.157345
0.124757	1.15284	0.454993	1.07599		0.0680302	0.376995	0.180503	0.344737		0.0325359	0.182351	0.0848789	0.170849		0.026421	0.101964	0.0596843	0.0984285		0.014723	0.107422	0.0597697	0.0998951		0.323752	0.125862	0.0505446	0.11704		0.124757					0.0680302					0.026421					0.177941	0.200449	0.217978	0.202737
0.166896	1.09434	1.27783			0.0827151	0.351334	0.432766			0.0432814	0.17644	0.221699			0.0386486	0.112573	0.137095			0.0252732	0.111717	0.145461			0.102722	0.0740458	0.0757415			0.166896					0.0827151					0.0386486					0.18191	0.26183	0.283378
0.172397	0.991576	0.989448			0.0849742	0.345243	0.350298			0.0479743	0.165994	0.175088			0.0332541	0.105306	0.100697			0.0324712	0.0953552	0.0973518			0.263712	0.123078	0.0838034			0.172397					0.0849742					0.0332541					0.195222	0.263212	0.24552
0.178685	1.33122	1.26898			0.10214	0.450393	0.436543			0.0564137	0.208964	0.219264			0.0406377	0.128163	0.125417			0.0367236	0.127	0.127892			0.0641296	0.057617	0.0886394			0.178685					0.10214					0.0406377					0.235216	0.222838	0.30001
0.2135	1.27933	1.54817			0.108659	0.460866	0.521829			0.0529046	0.209224	0.236279			0.0378935	0.128939	0.141532			0.0427653	0.105279	0.153474			0.341548	0.0893878	0.0845201			0.2135					0.108659					0.0378935					0.193432	0.230613	0.260793
0.274864	0.930359	1.3641			0.150378	0.337398	0.483152			0.0753358	0.167914	0.228796			0.0587495	0.0854755	0.124994			0.0523122	0.0724773	0.122888			0.202078	0.059293	0.0940185			0.274864					0.150378					0.0587495					0.181587	0.241756	0.243696
0.210937		2.47978			0.0990571		0.85526			0.056743		0.374562			0.0388732		0.248799			0.0494299		0.258044			0.0657564		0.126574			0.210937					0.0990571					0.0388732					0.177336		0.43181
0.31526		0.819522			0.161092		0.27041			0.087602		0.12958			0.058829		0.0750768			0.0673756		0.0773318			0.314248		0.100518			0.31526					0.161092					0.058829					0.172918		0.198468
0.393604		0.995556			0.191327		0.331087			0.0987654		0.165237			0.0659985		0.103756			0.06617		0.100844			0.341961		0.0594506			0.393604					0.191327					0.0659985					0.198307		0.296196
0.370091		0.914733			0.167964		0.310584			0.0872709		0.1552			0.0555723		0.076465			0.05646		0.0846558			0.582077		0.0639425			0.370091					0.167964					0.0555723					0.219859		0.236292
0.43957		1.18736			0.210286		0.401861			0.101206		0.206617			0.0614038		0.120713			0.0633445		0.135912			0.386342		0.0687241			0.43957					0.210286					0.0614038					0.19704		0.222843
0.466461		0.968772			0.213135		0.319941			0.0969874		0.152106			0.0674999		0.0871874			0.0614901		0.0871128			0.0768432		0.153825			0.466461					0.213135					0.0674999					0.176204		0.244851
0.24947		0.832589			0.122109		0.258284			0.063991		0.141128			0.0394475		0.0700518			0.0395724		0.0682915			0.157078		0.0709403			0.24947					0.122109					0.0394475					0.196269		0.20327
0.296283		0.654796			0.142589		0.24198			0.0728365		0.117625			0.0459007		0.092018			0.050067		0.0719625			0.0826862		0.0685542			0.296283					0.142589					0.0459007					0.196633		0.343526
0.411425		1.20044			0.196582		0.419354			0.0944673		0.1707			0.0584579		0.10464			0.0708847		0.101765			0.207216		0.167904			0.411425					0.196582					0.0584579					0.185816		0.194447
0.456517					0.228264					0.105787					0.0601277					0.0736637					0.0790146					0.456517					0.228264					0.0601277					0.155414
0.390325					0.189405					0.0784138					0.0530623					0.0624882					0.047818					0.390325					0.189405					0.0530623					0.210543
0.351454					0.151607					0.0750198					0.0558872					0.0542086					0.0614755					0.351454					0.151607					0.0558872					0.195322
0.247618					0.123502					0.0625241					0.0499773					0.0522048					0.556535					0.247618					0.123502					0.0499773					0.22925
0.635521					0.30002					0.149344					0.0977212					0.109154					0.0643184					0.635521					0.30002					0.0977212					0.213995
0.419613					0.185735					0.0940085					0.0646952					0.0733675					0.131121					0.419613					0.185735					0.0646952					0.2033
0.567971					0.224581					0.128483					0.0863712					0.0941591					0.12149					0.567971					0.224581					0.0863712					0.200458
0.54577					0.227758					0.119095					0.0810319					0.0969651					0.0402333					0.54577					0.227758					0.0810319					0.194135
0.539255					0.225806					0.115629					0.0705165					0.0862196					0.133045					0.319712					0.142995					0.0363198					0.203144
0.319712					0.142995					0.08549					0.0363198					0.0362687					0.0646568					0.588219					0.254515					0.0716919					0.219672
0.588219					0.254515					0.113539					0.0716919					0.0860809					1.74634					0.398685					0.174526					0.0527038					0.217804
0.398685					0.174526					0.0914691					0.0527038					0.0564806					0.0856549					0.519809					0.226021					0.0758228					0.190312
0.519809					0.226021					0.111334					0.0758228					0.0893502					0.0988959					0.466033					0.215729					0.0589661					0.174319
0.466033					0.215729					0.111402					0.0589661					0.0692621										0.504402					0.228063					0.0608136					0.242894
0.504402					0.228063					0.113325					0.0608136					0.0731019																									0.188903
[truncated: 96 more columns]
